# Supplementary material for: Profiling Metabolites with Antifungal Activities from Endophytic Plant-Beneficial Strains of Pseudomonas chlororaphis Isolated from Chamaecytisus albus (Hack.) Rothm
Source: Molecules. 2024 Sep 14;29(18):4370. doi: 10.3390/molecules29184370 (PMC11433735; doi:10.3390/molecules29184370)
Supplement: Supplementary file 1 [file molecules-29-04370-s001.zip]

Archive with 1 entries (1 files):
- molecules-3164622-supplementary.pdf
